# Supplementary material for: Uptake Quantification of Antigen Carried by Nanoparticles and Its Impact on Carrier Adjuvanticity Evaluation
Source: Vaccines (Basel). 2023 Dec 26;12(1):28. doi: 10.3390/vaccines12010028 (PMC10818693; doi:10.3390/vaccines12010028)
Supplement: Supplementary file 1 [file vaccines-12-00028-s001.zip]

Archive with 1 entries (1 files):
- vaccines-2662458-supplementary.pdf
